# Supplementary material for: skandiver: a divergence-based analysis tool for identifying intercellular mobile genetic elements
Source: Bioinformatics. 2024 Sep 4;40(Suppl 2):ii155–64. doi: 10.1093/bioinformatics/btae398 (PMC11373320; doi:10.1093/bioinformatics/btae398)
Supplement: btae398_Supplementary_Data [file btae398_supplementary_data.zip]

Archive with 5 entries (5 files):
- oup-authoring-template.bbl
- oup-authoring-template.cls
- reference.bib
- skandiver-ECCB-response-2024-05-26.pdf
- skandiver-supplement-2024-05-26.pdf
