# Supplementary material for: skandiver: a divergence-based analysis tool for identifying intercellular mobile genetic elements
Source: Bioinformatics. 2024 Sep 4;40(Suppl 2):ii155–64. doi: 10.1093/bioinformatics/btae398 (PMC11373320; doi:10.1093/bioinformatics/btae398)
Supplement: btae398_Supplementary_Data [file btae398_supplementary_data.zip › oup-authoring-template.bbl]

\begin{thebibliography}{20}
\providecommand{\natexlab}[1]{#1}
\providecommand{\url}[1]{\texttt{#1}}
\expandafter\ifx\csname urlstyle\endcsname\relax
  \providecommand{\doi}[1]{doi: #1}\else
  \providecommand{\doi}{doi: \begingroup \urlstyle{rm}\Url}\fi

\bibitem[Altschul et~al.(1990)Altschul, Gish, Miller, Myers, and Lipman]{altschul1990basic}
Stephen~F Altschul, Warren Gish, Webb Miller, Eugene~W Myers, and David~J Lipman.
\newblock Basic local alignment search tool.
\newblock \emph{Journal of molecular biology}, 215\penalty0 (3):\penalty0 403--410, 1990.

\bibitem[Berger and Yu(2023)]{berger2023navigating}
Bonnie Berger and Yun~William Yu.
\newblock Navigating bottlenecks and trade-offs in genomic data analysis.
\newblock \emph{Nature Reviews Genetics}, 24\penalty0 (4):\penalty0 235--250, 2023.

\bibitem[Camargo et~al.(2023)Camargo, Roux, Schulz, Babinski, Xu, Hu, Chain, Nayfach, and Kyrpides]{camargo2023}
Antonio~Pedro Camargo, Simon Roux, Frederik Schulz, Michal Babinski, Yan Xu, Bin Hu, Patrick~SG Chain, Stephen Nayfach, and Nikos~C Kyrpides.
\newblock Identification of mobile genetic elements with genomad.
\newblock \emph{Nature Biotechnology}, pages 1--10, 2023.

\bibitem[Camargo et~al.(2024)Camargo, Call, Roux, Nayfach, Huntemann, Palaniappan, Ratner, Chu, Mukherjeep, Reddy, et~al.]{camargo2024mode}
Antonio~Pedro Camargo, Lee Call, Simon Roux, Stephen Nayfach, Marcel Huntemann, Krishnaveni Palaniappan, Anna Ratner, Ken Chu, Supratim Mukherjeep, TBK Reddy, et~al.
\newblock Img/pr: a database of plasmids from genomes and metagenomes with rich annotations and metadata.
\newblock \emph{Nucleic acids research}, 52\penalty0 (D1):\penalty0 D164--D173, 2024.

\bibitem[Cock et~al.(2009)Cock, Antao, Chang, Chapman, Cox, Dalke, Friedberg, Hamelryck, Kauff, Wilczynski, et~al.]{cock2009biopython}
Peter~JA Cock, Tiago Antao, Jeffrey~T Chang, Brad~A Chapman, Cymon~J Cox, Andrew Dalke, Iddo Friedberg, Thomas Hamelryck, Frank Kauff, Bartek Wilczynski, et~al.
\newblock Biopython: freely available python tools for computational molecular biology and bioinformatics.
\newblock \emph{Bioinformatics}, 25\penalty0 (11):\penalty0 1422, 2009.

\bibitem[Davies and Davies(2010)]{davies2010}
Julian Davies and Dorothy Davies.
\newblock Origins and evolution of antibiotic resistance.
\newblock \emph{Microbiology and molecular biology reviews}, 74\penalty0 (3):\penalty0 417--433, 2010.

\bibitem[Doolittle et~al.(1996)Doolittle, Feng, Tsang, Cho, and Little]{doolittle1996determining}
Russell~F Doolittle, Da-Fei Feng, Simon Tsang, Glen Cho, and Elizabeth Little.
\newblock Determining divergence times of the major kingdoms of living organisms with a protein clock.
\newblock \emph{Science}, 271\penalty0 (5248):\penalty0 470--477, 1996.

\bibitem[Durrant et~al.(2020)Durrant, Li, Siranosian, Montgomery, and Bhatt]{durrant2020}
Matthew~G Durrant, Michelle~M Li, Benjamin~A Siranosian, Stephen~B Montgomery, and Ami~S Bhatt.
\newblock A bioinformatic analysis of integrative mobile genetic elements highlights their role in bacterial adaptation.
\newblock \emph{Cell host \& microbe}, 27\penalty0 (1):\penalty0 140--153, 2020.

\bibitem[Forster et~al.(2022)Forster, Liu, Kumar, Gulliver, Gould, Escobar-Zepeda, Mkandawire, Pike, Shao, Stares, et~al.]{forster2022}
Samuel~C Forster, Junyan Liu, Nitin Kumar, Emily~L Gulliver, Jodee~A Gould, Alejandra Escobar-Zepeda, Tapoka Mkandawire, Lindsay~J Pike, Yan Shao, Mark~D Stares, et~al.
\newblock Strain-level characterization of broad host range mobile genetic elements transferring antibiotic resistance from the human microbiome.
\newblock \emph{Nature Communications}, 13\penalty0 (1):\penalty0 1445, 2022.

\bibitem[Frost et~al.(2005)Frost, Leplae, Summers, and Toussaint]{frost2005mobile}
Laura~S Frost, Raphael Leplae, Anne~O Summers, and Ariane Toussaint.
\newblock Mobile genetic elements: the agents of open source evolution.
\newblock \emph{Nature Reviews Microbiology}, 3\penalty0 (9):\penalty0 722--732, 2005.

\bibitem[Johansson et~al.(2021)Johansson, Bortolaia, Tansirichaiya, Aarestrup, Roberts, and Petersen]{johansson2021}
Markus~HK Johansson, Valeria Bortolaia, Supathep Tansirichaiya, Frank~M Aarestrup, Adam~P Roberts, and Thomas~N Petersen.
\newblock Detection of mobile genetic elements associated with antibiotic resistance in salmonella enterica using a newly developed web tool: Mobileelementfinder.
\newblock \emph{Journal of Antimicrobial Chemotherapy}, 76\penalty0 (1):\penalty0 101--109, 2021.

\bibitem[Khedkar et~al.(2022)Khedkar, Smyshlyaev, Letunic, Maistrenko, Coelho, Orakov, Forslund, Hildebrand, Luetge, Schmidt, et~al.]{khedkar2022}
Supriya Khedkar, Georgy Smyshlyaev, Ivica Letunic, Oleksandr~M Maistrenko, Luis~Pedro Coelho, Askarbek Orakov, Sofia~K Forslund, Falk Hildebrand, Mechthild Luetge, Thomas~SB Schmidt, et~al.
\newblock Landscape of mobile genetic elements and their antibiotic resistance cargo in prokaryotic genomes.
\newblock \emph{Nucleic acids research}, 50\penalty0 (6):\penalty0 3155--3168, 2022.

\bibitem[Kumar et~al.(2022)Kumar, Suleski, Craig, Kasprowicz, Sanderford, Li, Stecher, and Hedges]{kumar2022}
Sudhir Kumar, Michael Suleski, Jack~M Craig, Adrienne~E Kasprowicz, Maxwell Sanderford, Michael Li, Glen Stecher, and S~Blair Hedges.
\newblock Timetree 5: an expanded resource for species divergence times.
\newblock \emph{Molecular Biology and Evolution}, 39\penalty0 (8):\penalty0 msac174, 2022.

\bibitem[Paez-Espino et~al.(2016)Paez-Espino, Chen, Palaniappan, Ratner, Chu, Szeto, Pillay, Huang, Markowitz, Nielsen, et~al.]{paez2016img}
David Paez-Espino, I-Min~A Chen, Krishna Palaniappan, Anna Ratner, Ken Chu, Ernest Szeto, Manoj Pillay, Jinghua Huang, Victor~M Markowitz, Torben Nielsen, et~al.
\newblock Img/vr: a database of cultured and uncultured dna viruses and retroviruses.
\newblock \emph{Nucleic acids research}, 45\penalty0 (D1):\penalty0 gkw1030, 2016.

\bibitem[Parks et~al.(2022)Parks, Chuvochina, Rinke, Mussig, Chaumeil, and Hugenholtz]{parks2022gtdb}
Donovan~H Parks, Maria Chuvochina, Christian Rinke, Aaron~J Mussig, Pierre-Alain Chaumeil, and Philip Hugenholtz.
\newblock Gtdb: an ongoing census of bacterial and archaeal diversity through a phylogenetically consistent, rank normalized and complete genome-based taxonomy.
\newblock \emph{Nucleic acids research}, 50\penalty0 (D1):\penalty0 D785--D794, 2022.

\bibitem[Partridge et~al.(2018)Partridge, Kwong, Firth, and Jensen]{partridge2018mobile}
Sally~R Partridge, Stephen~M Kwong, Neville Firth, and Slade~O Jensen.
\newblock Mobile genetic elements associated with antimicrobial resistance.
\newblock \emph{Clinical microbiology reviews}, 31\penalty0 (4):\penalty0 10--1128, 2018.

\bibitem[Roux et~al.(2019)Roux, Adriaenssens, Dutilh, Koonin, Kropinski, Krupovic, Kuhn, Lavigne, Brister, Varsani, et~al.]{roux2019}
Simon Roux, Evelien~M Adriaenssens, Bas~E Dutilh, Eugene~V Koonin, Andrew~M Kropinski, Mart Krupovic, Jens~H Kuhn, Rob Lavigne, J~Rodney Brister, Arvind Varsani, et~al.
\newblock Minimum information about an uncultivated virus genome (miuvig).
\newblock \emph{Nature biotechnology}, 37\penalty0 (1):\penalty0 29--37, 2019.

\bibitem[Shapiro(2012)]{shapiro2012mobile}
James Shapiro.
\newblock \emph{Mobile genetic elements}.
\newblock Elsevier, 2012.

\bibitem[Shaw and Yu(2023)]{shaw2023}
Jim Shaw and Yun~William Yu.
\newblock Fast and robust metagenomic sequence comparison through sparse chaining with skani.
\newblock \emph{Nat Methods}, 22:\penalty0 1661–1665, 2023.

\bibitem[Wheeler et~al.(2007)Wheeler, Barrett, Benson, Bryant, Canese, Chetvernin, Church, DiCuccio, Edgar, Federhen, et~al.]{wheeler2007database}
David~L Wheeler, Tanya Barrett, Dennis~A Benson, Stephen~H Bryant, Kathi Canese, Vyacheslav Chetvernin, Deanna~M Church, Michael DiCuccio, Ron Edgar, Scott Federhen, et~al.
\newblock Database resources of the national center for biotechnology information.
\newblock \emph{Nucleic acids research}, 36\penalty0 (suppl\_1):\penalty0 D13--D21, 2007.

\end{thebibliography}
